# Supplementary material for: Parametric Optimization for Quality of Electric Discharge Machined Profile by Using Multi-Shape Electrode
Source: Materials (Basel). 2022 Mar 16;15(6):2205. doi: 10.3390/ma15062205 (PMC8955625; doi:10.3390/ma15062205)
Supplement: Supplementary file 1 [file materials-15-02205-s001.zip]

Archive with 1 entries (1 files):
- materials-1604055-supplementary.pdf
